# Supplementary material for: Lumenal calcification and microvasculopathy in fetuin-A-deficient mice lead to multiple organ morbidity
Source: PLoS One. 2020 Feb 19;15(2):e0228503. doi: 10.1371/journal.pone.0228503 (PMC7029858; doi:10.1371/journal.pone.0228503)
Supplement: S1 Table — (XLSX) [file pone.0228503.s011.xlsx]

## Sheet: Body weight
day	B6,wt (g)	B6,ko (g)	D2,wt (g)	D2,ko (g)
15				8
15				6
19	8
19	8
20		8
20		8
20		6
20	8	7
20		8
20		8
21	8	9
21	8	8
21	10	8
21	8
21	7
27	10
28		12
28		12
28		10
28	11	12
28		15
28		15
29	13
29	11			13
29	10
29	13
29	18
29	15
29		16
29		15
29		11
30		16
30		16
30		13
30		13
30		11
30	11	12
31	11	17
31	14	16
31	14	12
31	18
31	16
34	16	13
34	16	15
34	15	13
34	21	17
34	20	15
34	20	16
35			18	19
35			16	18
37				10
37				10
37				9
37				7
37				8
37				10
37				11
37				11
38				10
38				11
40				15
40				14
41	17	17	20	15
41	16	16	17	17
41	18	18	20	15
41			17
41			21
41			19	15
41			16	17
41			19	15
41			17
41			16
41			13
41			17
44				14
44				14
44				13
44				16
44				15
44				16
45	21			12
45	19			11
45	19			11
45				12
45				14
45				16
45				11
45				11
45				16
45				14
45				14
45				7
45				12
47			16
48	16
48	18
48	18
48	17
48	18
48	18
48	19
48	17
48	16
48	16
48	16
48	18
48	16
48	16
48	18
48	17
48	19
48	17
48	17
48	18
48	16
48	15
48	16
48	17
48	18
48	17
48	19
50		20
50		21
50		20
50		19
50		20
55				14
55				12
61				20
61				20
61				20
61				18
62		20
64	20		22
64			22
64			24
73	20
73	20
74				13
74				17
74				19
74				13
74				18
74				17
76				19
76				19
76				21
76				17
77	26
77	25
77	25
77	26
78	29	30
79				8
79				14
80				18
80				14
80				16
80				19
81	20	26
81	21	28
81	28
82				19
82				19
82				15
83				18
83				20
83				21
83				23
83	19			23
83	20			23
85	25			24
86	30	31		16
87	25	24
87		22
88	29	30
89	29	26
89		28		19
90		25		20
90	28	27		21
99		20		21
99		20		24
99		21
100				22
100				21
100				23
100				20
100				21
100				21
100				22
100	21		27	21
102	21		25	18
102	21		27	17
102			26	16
102			22	18
102			27	20
102			24	20
102			22	22
102			21	26
102			25	26
102			22	21
102			20	19
102			25	24
102			21	25
102			24	23
102			24	19
102			21	21
102			21	18
102			21	17
102			23
102				21
103				21
103				23
103				25
103	31	25		26
104	28	22		23
104	32	27
104	31	20
104	31	20
104		19
108				25
108				22
108				22
110		29
110		27
110		28
111		21		25
111		21		24
114		21
114		21
115		27		23
115		22		22
118				23
118		22	26	23
118		21
120		18
120		15
120		22
120		20
120		20
120		22
120		21
120		21
121		21
121		21
122		27
122		23
123		21
123		21
123	21
123	21
123	20
123	21
123	19
123	21
123	21
123	20
125	21
125	21
125	20
125	21
125	19
125	21
125	20
125	19		27	23
127		21	31	25
127		20	27	25
127		20	29
127		21	27
129		21	30
129		19	27
129		20	26
129		21	25	27
134			30	25
134			27	25
135			29
135			27
136			26
136			24
137			24
140				23
141	17
142	19
142	20
144			29
146			24	22
150		27	29
150		32	28	35
150		24	31
150		24	28
150		25	29
154			31	26
159	28
159	32
159	32
160			32	31
163		23	29	32
163		28	31	26
165	31		32
165	33		30
165	30		31
165	31		29	27
165	34		28	27
166	28		29	26
166	32		30	23
166	31		23	26
167	32		24	25
167	32		22	23
167	32		23	27
167	33		25	24
167	34		24	25
168		31	26	27
168		30	27	27
168		30	21	24
168		30	25	23
168		28	28
168		34	26
168		33	30
169		34	27
169		34	27
169		28	26
169		29	25
170		24	29
170		29	26
172	32	30	30
172	33	32	29
172	31		31
172	30		26
172	34		28
172	32			23
172	30			23
172			34	21
172				25
174	32
174	32
174	31
174	33
174	35
176		33
176		34
176		28
176		29
177			27	28
178				29
179				20
180	35
180	32
182				26
182				26
182				30
182				28
182				26
182				25
185		29		27
185		30	32	26
187	33		26	32
189	30		31	30
190	31
191	30
191	31
191	34
192		30
192		31
192		33
192		33
192		35
192		32
192		30	27
193	33		28
193	32		27
197	37
197	35
200		20
200		22
200		22
200		32
200		28
200		28
200		29
200		29
201				26
203				25
203				19
203				30
203				25
203				25
203				27
206		29		25
206		32	32	32
207		32	32	27
210			36	29
211			26	29
211			30	31
212			28	28
213		29
213		31
213		30
213		34
213		33
213		32
213		29
213	29
214	33
214	31			25
215	30	33		24
215	39	37		23
215	27	40		24
215	25	26	36
215	26	38	40
215		30
215		39
215		27
215		25
215		26
216	32
222				26
222				28
224	36			25
225	32			25
228				29
228			33	29
230			37	30
231			33
231			37
233			25	26
236				24
236				27
236				22
236				24
236				26
237				25
237				26
237			25	27
239			33	29
242			36	26
242			33	27
242				30
245				26
248			31	21
248				23
248				26
248				35
248				32
248				26
248				25
248				28
249			28	27
249			31	28
252				28
252			31	29
252			30	29
254				22
254				27
254	36		32	29
254	36		30	23
257		29	34
257		32		16
257		30
257
257		30
257		36
257		34
261	33	31
261	34	34
261	32
261	30
261	33
261	34
261	31	31
263		30
268		36		27
268		31		22
268		29
270	35			13
270	29
270	31
270	29
277	32			29
277	31
282	35
282	30
283		31
288		36
288		31
288		31
289		35
289		35
290	37
290	32
290	32
297	30
297	31
300	31
309		22
309		36
309		37
309		26	29	27
312	29
312	32
312	41
316				27
316			32	27
318			28	27
323		23
324	36
324	40
327			20	30
335		35	33	27
335		27	36	23
348	27
352	32
352	28
352	29
352	24
352	31
358		41
358		39
358		35
358		33
358		39
360	25	25
365		27
365	39	28
365		32
365		33
365		31
365		38
366		41	31	25
366		45	28	21
366		42
366		34
370	39	31
375		25
377	32
377	39
377	37
377	25
377	26
379	37
379	36
379	35
379	24
379	23
379	26
379	26
381	25			28
381	25			28
381	27
381	25
382				18
382				18
387		29
387		28
394		29
396	34
396	31
412				26
412				26
436				24
436				29
450				25

## Sheet: Survival
months	D2w,m	D2w,f	D2k,m	D2k,f	B6w,m	B6w,f	B6k,m	B6k,f
0	92	101	86	58	159	141	142	114
1	91	101	83	58	157	133	141	113
2	91	101	80	55	157	132	140	113
3	91	101	76	54	157	132	140	112
4	91	100	75	50	157	132	139	112
5	91	100	74	49	157	132	139	112
6	91	100	71	46	157	132	139	111
7	91	100	71	44	157	132	139	109
8	91	100	71	43	157	132	139	109
9	91	100	71	42	157	132	139	109
10	91	100	71	39	157	131	139	109
11	91	100	71	38	157	131	139	109
12	91	100	71	35	157	131	139	109
13	90	100	71	35	157	131	139	109

## Sheet: Cardiac Output
Name		Age	D2_wt	D2_wt	D2_wt	D2_wt	D2_wt	D2_wt	D2_wt
Parameter			1	2	3	4	5	6	7
Cardiac Output	[ml/min]	4 months	9.52	11.06	8.44	10.05	10.13	7.51	11.29
Cardiac Output	[ml/min]	8 months	7.71	15.15	13.36	9.9		13.14
Cardiac Output	[ml/min]	12 months	14.83	12.9	11.75	9.34		12.17
			D2_ko	D2_ko	D2_ko	D2_ko	D2_ko	D2_ko	D2_ko
			1	2	3	4	5	6	7
Cardiac Output	[ml/min]	4 months	6.42	5.01	8.73	5.74	8.7	10.56	4.73
Cardiac Output	[ml/min]	8 months	5.46	10.01	6.96		5.76
Cardiac Output	[ml/min]	12 months	6.68	3.91	4.32		5.03
